# Supplementary material for: The Contribution of Cognitive Control Networks in Word Selection Processing in Parkinson’s Disease: Novel Insights from a Functional Connectivity Study
Source: Brain Sci. 2024 Sep 11;14(9):913. doi: 10.3390/brainsci14090913 (PMC11430391; doi:10.3390/brainsci14090913)
Supplement: Supplementary file 1 [file brainsci-14-00913-s001.zip]

Archive with 1 entries (1 files):
- brainsci-3163421-supplementary.pdf
